# Supplementary material for: Social-Ecological Predictors of Homophobic Name-Calling Perpetration and Victimization Among Early Adolescents
Source: J Early Adolesc. 2021 Apr 29;42(9):1115–51. doi: 10.1177/02724316211002271 (PMC9623402; doi:10.1177/02724316211002271)
Supplement: sj-xlsx-2-jea-10.1177_02724316211002271 – Supplemental material for Social-Ecological Predictors of Homophobic Name-Calling Perpetration and Victimization Among Early Adolescents [file sj-xlsx-2-jea-10.1177_02724316211002271.xlsx]

## Sheet: Sheet1
	Suplemental Table 2. Bivariate Correlations among Within- and Between-Person Variables Across Time
		(1)	(2)	(3)	(4)	(5)	(6)	(7)	(8)	(9)	(10)	(11)	(12)	(13)	(14)	(15)	(16)	(17)	(18)	(19)	(20)	(21)	(22)	(23)	(24)	(25)	(26)	(27)	(28)	(29)	(30)	(31)	(32)	(33)	(34)	(35)	(36)	(37)	(38)	(39)
(1)	Homophobic Perpetration	1
(2)	Homophobic Victimization	0.573536	1
(3)	Empathy	-0.213429	-0.0776333	1
(4)	Impulsivity	0.314902	0.242234	-0.0484222	1
(5)	Dominance	0.22238	0.0542769	-0.00909679	0.1886	1
(6)	Traditional Masculinity	0.247171	0.211141	-0.235185	0.175855	0.160366	1
(7)	Family Violence	0.298118	0.271845	-0.0103963	0.43507	0.159014	0.176073	1
(8)	Parental Monitoring	-0.268063	-0.16724	0.264441	-0.10095	-0.0462487	-0.235639	-0.22261	1
(9)	Family Support	-0.135797	-0.116818	0.249898	-0.177799	-0.00670832	-0.160115	-0.222612	0.437643	1
(10)	Neighborhood Violence	0.305984	0.138623	-0.290929	0.304129	0.188005	0.221582	0.349481	-0.262741	-0.210754	1
(11)	School Belonging	-0.285145	-0.187598	0.303821	-0.211602	-0.0712957	-0.204845	-0.217008	0.309438	0.313832	-0.251365	1
(12)	Adults at School Social Support	-0.209197	-0.129284	0.291916	-0.132719	-0.0516288	-0.187403	-0.11516	0.284804	0.450898	-0.100982	0.484872	1
(13)	Peer Support	-0.152932	-0.117087	0.460301	-0.0480415	0.0641485	-0.169598	-0.0410537	0.258078	0.410176	-0.174971	0.294555	0.415738	1
(14)	BP Homophobic Perpetration	0.798273	0.523785	-0.214027	0.31891	0.226056	0.272795	0.326863	-0.287137	-0.15276	0.326117	-0.29057	-0.225705	-0.141299	1
(15)	BP Homophobic Victimization	0.502979	0.831294	-0.0518325	0.234187	0.0391423	0.211621	0.273327	-0.162643	-0.123655	0.135192	-0.169275	-0.117443	-0.0846339	0.630084	1
(16)	BP Empathy	-0.204963	-0.0516906	0.833576	-0.055681	-0.022158	-0.267767	0.0107325	0.291639	0.220629	-0.330313	0.280905	0.264944	0.430408	-0.256758	-0.0621809	1
(17)	BP Impulsivity	0.321716	0.24602	-0.0586551	0.79131	0.158722	0.147511	0.423442	-0.137536	-0.190718	0.29539	-0.25159	-0.168092	-0.0579488	0.403015	0.295949	-0.0703656	1
(18)	BP Dominance	0.23175	0.041788	-0.0237206	0.1613	0.778663	0.13181	0.170656	-0.0732481	-0.0270112	0.14156	-0.0969739	-0.0794606	0.0686225	0.290314	0.0502687	-0.0284564	0.203839	1
(19)	BP Traditional Masculinity	0.290979	0.235065	-0.298247	0.155971	0.137143	0.748386	0.18876	-0.330853	-0.201037	0.242305	-0.232771	-0.223696	-0.190423	0.364511	0.28277	-0.357792	0.197105	0.176126	1
(20)	BP Family Violence	0.313853	0.273303	0.010761	0.403041	0.159838	0.16992	0.831365	-0.229922	-0.237942	0.317595	-0.234865	-0.135491	-0.0468984	0.393164	0.328769	0.0129095	0.509334	0.205272	0.227048	1
(21)	BP Parental Monitoring	-0.276573	-0.16314	0.293332	-0.131321	-0.0688201	-0.298766	-0.230644	0.828764	0.426495	-0.304284	0.333786	0.290469	0.26438	-0.346464	-0.196248	0.351896	-0.165953	-0.0883824	-0.399213	-0.277428	1
(22)	BP Family Support	-0.157662	-0.132902	0.237779	-0.195121	-0.0271931	-0.194521	-0.255757	0.456994	0.773454	-0.262029	0.32559	0.390938	0.352631	-0.197504	-0.159873	0.285252	-0.24658	-0.0349228	-0.259921	-0.307635	0.551416	1
(23)	BP Neighborhood Violence	0.30353	0.131034	-0.321032	0.272533	0.128519	0.211429	0.307852	-0.294026	-0.236298	0.857676	-0.266022	-0.12657	-0.197124	0.380233	0.157626	-0.385126	0.344407	0.165051	0.282513	0.370297	-0.354777	-0.30551	1
(24)	BP School Belonging	-0.301237	-0.182749	0.304097	-0.258551	-0.0980642	-0.226236	-0.253581	0.359257	0.327048	-0.29631	0.770005	0.476305	0.290771	-0.377361	-0.219836	0.364809	-0.326739	-0.125939	-0.302298	-0.305017	0.433486	0.422841	-0.34548	1
(25)	BP Adults at School Social Support	-0.237703	-0.128802	0.291367	-0.175483	-0.0816286	-0.220865	-0.148608	0.317594	0.398918	-0.143217	0.48386	0.757982	0.336071	-0.297771	-0.154942	0.349538	-0.221762	-0.104832	-0.295121	-0.178752	0.383214	0.515761	-0.166983	0.628386	1
(26)	BP Peer Support	-0.147765	-0.0921677	0.470008	-0.0600718	0.0699996	-0.186692	-0.0510776	0.287038	0.357302	-0.221485	0.293309	0.333711	0.763343	-0.185106	-0.110873	0.563845	-0.0759144	0.0898973	-0.249459	-0.0614382	0.346344	0.461956	-0.258238	0.380918	0.440262	1
(27)	WP Homophobic Perpetration	0.602296	0.258033	-0.0706905	0.100159	0.0696083	0.0488228	0.0617495	-0.0645015	-0.0229987	0.0758001	-0.0883135	-0.0481869	-0.0666398	0	0	0	0	0	0	0	0	0	0	0	0	0	1
(28)	WP Homophobic Victimization	0.279602	0.555834	-0.0621503	0.0855567	0.039109	0.0633669	0.0802932	-0.0576351	-0.0252321	0.0472064	-0.0843434	-0.056948	-0.0840753	0	0	0	0	0	0	0	0	0	0	0	0	0	0.464227	1
(29)	WP Empathy	-0.0770751	-0.0625362	0.552404	-0.00363462	0.0169687	-0.0216876	-0.0350153	0.0386278	0.119454	-0.0282167	0.126113	0.128647	0.183785	0	0	0	0	0	0	0	0	0	0	0	0	0	-0.127969	-0.112509	1
(30)	WP Impulsivity	0.0986652	0.077779	-0.00328383	0.611415	0.103043	0.0967068	0.163548	0.0128946	-0.0439665	0.115117	-0.0204703	0.000480889	-0.00357539	0	0	0	0	0	0	0	0	0	0	0	0	0	0.163815	0.139932	-0.00594461	1
(31)	WP Dominance	0.0668184	0.0346455	0.0149393	0.100411	0.627443	0.0920094	0.0416454	0.0171918	0.0228296	0.123959	0.00671646	0.0163269	0.0170769	0	0	0	0	0	0	0	0	0	0	0	0	0	0.11094	0.0623307	0.0270442	0.164227	1
(32)	WP Traditional Masculinity	0.044335	0.0531033	-0.0180627	0.0891472	0.0870404	0.663263	0.0524789	0.0180429	-0.0145668	0.0606768	-0.0462001	-0.0301417	-0.040841	0	0	0	0	0	0	0	0	0	0	0	0	0	0.0736101	0.0955381	-0.0326983	0.145805	0.138722	1
(33)	WP Family Violence	0.066924	0.0803087	-0.034806	0.179937	0.0470198	0.0626339	0.555726	-0.0566123	-0.0446177	0.153752	-0.0391367	-0.00452998	-0.00371412	0	0	0	0	0	0	0	0	0	0	0	0	0	0.111115	0.144483	-0.0630083	0.294296	0.0749387	0.094433	1
(34)	WP Parental Monitoring	-0.0694229	-0.0572473	0.0381312	0.0140886	0.0192761	0.0213853	-0.0562205	0.559599	0.150428	-0.0188731	0.0586287	0.0787592	0.0696382	0	0	0	0	0	0	0	0	0	0	0	0	0	-0.115264	-0.102994	0.0690277	0.0230426	0.0307217	0.0322426	-0.101166	1
(35)	WP Family Support	-0.0218537	-0.0221263	0.104105	-0.0424101	0.0225987	-0.0152427	-0.0391183	0.132806	0.633852	-0.0127587	0.0978197	0.234323	0.216821	0	0	0	0	0	0	0	0	0	0	0	0	0	-0.036284	-0.0398075	0.188458	-0.0693639	0.0360172	-0.0229814	-0.0703913	0.237324	1
(36)	WP Neighborhood Violence	0.0887883	0.0510296	-0.0303138	0.136884	0.151261	0.0782681	0.166172	-0.0205398	-0.0157279	0.51419	-0.0451276	0.0147297	-0.011478	0	0	0	0	0	0	0	0	0	0	0	0	0	0.147417	0.0918073	-0.0548761	0.22388	0.241076	0.118005	0.299018	-0.0367045	-0.0248131	1
(37)	WP School Belonging	-0.0833663	-0.0734767	0.109187	-0.0196162	0.00660493	-0.0480266	-0.0340878	0.051421	0.097178	-0.0363679	0.638038	0.185122	0.110745	0	0	0	0	0	0	0	0	0	0	0	0	0	-0.138414	-0.132192	0.197657	-0.0320832	0.0105267	-0.0724096	-0.0613392	0.091889	0.153313	-0.0707286	1
(38)	WP Adults at School Social Support	-0.0444946	-0.048528	0.10895	0.000450765	0.0157053	-0.0306494	-0.00385945	0.0675689	0.227704	0.0116115	0.181082	0.652276	0.246832	0	0	0	0	0	0	0	0	0	0	0	0	0	-0.073875	-0.0873066	0.197228	0.000737248	0.0250307	-0.0462101	-0.00694488	0.120745	0.359239	0.022582	0.28381	1
(39)	WP Peer Support	-0.0621321	-0.0723412	0.157159	-0.00338401	0.0165865	-0.0419329	-0.00319513	0.0603249	0.212746	-0.00913614	0.109382	0.249232	0.645993	0	0	0	0	0	0	0	0	0	0	0	0	0	-0.103159	-0.130149	0.284499	-0.00553472	0.0264351	-0.0632221	-0.00574948	0.1078	0.33564	-0.017768	0.171434	0.382097	1
